# Supplementary material for: Real-Time Modeling of Volume and Form Dependent Nanoparticle Fractionation in Tubular Centrifuges
Source: Nanomaterials (Basel). 2022 Sep 12;12(18):3161. doi: 10.3390/nano12183161 (PMC9500975; doi:10.3390/nano12183161)
Supplement: Supplementary file 1 [file nanomaterials-12-03161-s001.zip]

Archive with 1 entries (1 files):
- mdpi_nanomaterials_winkler2022_sm.pdf
